# Supplementary material for: Copy Number Variants Increasing Risk for Schizophrenia: Shared and Distinct Effects on Brain Morphometry and Cognitive Performance
Source: Biol Psychiatry Glob Open Sci. 2022 Oct 29;3(4):902–11. doi: 10.1016/j.bpsgos.2022.10.006 (PMC10593876; doi:10.1016/j.bpsgos.2022.10.006)
Supplement: Supplemental Tables 1-6 [file mmc2.xlsx]

## Sheet: ST1 - exclsuion health
Supplemental Table 1. UK Biobank variables with their code used as health exclusion criteria for self reported diagnosis from a physician (field 20002) or hopital records (fields 41202 & 41204)
Self reported metal health			UK Biobank Codes
Substance abuse or dependency			1410
opiod dependencency			1409
Alcohol dependency			1408
Bipolar disorder			1291
Schizophrenia			1289
Hopital records metal health
Down syndrome			Q90
Autism			F84
Mental retardation			F81, F79, F78, F73, F72, F71, F70
Bipolar			F31, F30
Other psychosis			F29, F28, F23, F22, F21
Schizoaffective			F25
Schizophrenia			F20
Drug related			F19, F18, F16, F15, F14, F13, F12, F11
Alcohol related			F10
Self reported neurological
Dementia			1263
Parkinson			1262
Multiple sclerosis			1261
Motor neuron disease			1259
Degenerative disease			1258
Hospital records neurological
Dementia			R54, G30, F04, F03, F02, F01, F00
Multiple sclerosis			G37, G36, G35
Neurodegenerative			G32, G31, G23, G13, G11, G10
Alzheimer			G30
Parkinson			G22, G21, G20
Motor neuron disease			G122
Huntington			G10

## Sheet: ST2 - SZ CNVs
Supplemental Table 2. List of schizophrenia associated CNVs with critical region coordinates, calling criteria and number of genes hit.
Schizophrenia (SZ) relative risk estimates for each CNV taken from Rees et al JAMA Psychiatry;. 2016; 73(9):963-969, and schizophrenia odds ratios taken from Marshall et al Nat Genet. 2017;49(10)27-35.
CNV (n carriers)	Locus	Critical/Unique	N Biallelic	PSD Genes (from 685 PSD genes)	Calling criteria	N genes	SZ relative risk	SZ odds ratio
		Sequence Region (hg19)	Axiom probes
1q21.1del (n=10)	1q21.1	chr1:146,527,987-147,394,444	289		Size >50% of critical region	9	5.6	5.42
1q21.1dup (n=18)	1q21.1	chr1:146,527,987-147,394,444	289		Size >50% of critical region	9	2.1	6.28
NRXN1del (n=12)	2p16.3	chr2:50145643-51259674	235	NRXN1	Exonic deletions	1	4.2	5.87
3q29del (n=0)	3q29	chr3:195,720,167-197,354,826	627	DLG1	Size >50% of critical region	28	13.5	Inf
WBSdup (n=1)	7q11.23	chr7:72,744,915-74,142,892	349	STX1A	Size >50% of critical region	26	4.3	Inf
15q11.2del BP1-BP2 (n=112)	15q11.2	chr15:22,805,313-23,094,530	145	CYFIP1	Size >50% of critical region	5	1.7	1.8
PWS/ASdup (n=0)	15q11-q13	chr15:22,805,313-28390339	1807	CYFIP1	Full critical region, ~4Mbp	116	29.2	Inf
15q13.3del BP4-BP5 (n=1)	15q13.3	chr15:31,080,645-32,462,776	466		Size >50% of critical region	8	4.2	10.55
16p13.11dup (n=48)	16p13.11	chr16:15,511,655-16,293,689	349	MYH11	Size >50% of critical region	7	1.7	1.49
16p12.1del (n=13)	16p12.1	chr16:21,950,135-22,431,889	168	UQCRC2	Size >50% of critical region	8	3.4	3.22
16p11.2dup (n=5)	16p11.2	chr16:29,650,840-30,200,773	193	ALDOA,CORO1A,MAPK3,TAOK2	Size >50% of critical region	30	8.6	13.8
16p11.2distaldel (n=0)	16p11.2	chr16:28,823,196-29,046,783	103	TUFM	Size >50% of critical region	11	1.2	12.68
22q11.2del (n=0)	22q11.2	chr22:19,037,332-21,466,726	843	PI4KA,SEPT5	Size >50% of critical region	61	21.6	Inf
Note: Two participants carried both 15q11.2del and 16p13.11dup and were excluded from our analyses.
Also, 4 participants with 15q11.2del, one with 16p31.11dup, one with 1q21.1dup and another with NRXN1del also carried other neurodevelopmental CNVs and were excluded from the analyses.
PSD = Post-synaptic density, WBS = Williams-Beuren syndrome, PWS/AS = Prader-Willi/Angelman syndromes.

## Sheet: ST3- selection mediators
Supplemental table 3. Brain phenotypes significantly predicting cognitive performance in those test associated with at least 2 CNV carrier status
	Digit memory			Fluid Intelligence			Reaction time
	Beta	(p value)		Beta	(p value)		Beta	(p value)
Thalamus	0.009	0.438		0.033	<0.01		-0.036	<0.01
Caudate	0.006	0.52		0.006	0.44		0.022	<0.01
Putamen	-0.007	0.523		-0.023	0.011		-0.007	0.405
Pallidum	0.014	0.195		0.024	0.008		-0.03	<0.01
Hippocampus	0.019	0.066		0.043	<0.01		-0.024	0.006
Amygdala	-0.007	0.489		-0.012	0.206		-0.015	0.085
Accumbens	0.018	0.052		0.011	0.182		-0.009	0.272
Thickness left frontal	-0.01	0.557		0.014	0.299		-0.018	0.188
Thickness right frontal	0.026	0.111		0.01	0.489		-0.009	0.509
Thickness left parietal	0.005	0.775		-0.011	0.456		0.008	0.564
Thickness right parietal	-0.027	0.13		0.001	0.966		-0.011	0.469
Thickness left temporal	0.017	0.165		0.024	0.026		0.008	0.444
Thickness right temporal	0.009	0.461		-0.003	0.784		-0.003	0.773
Thickness left occipital	0.007	0.579		-0.001	0.957		-0.012	0.263
Thickness right occipital	0.008	0.511		0.006	0.537		0.039	<0.01
Thickness left cingulate	-0.007	0.416		-0.004	0.601		0	0.969
Thickness right cingulate	-0.008	0.41		-0.011	0.142		0.016	0.031
Area left frontal	-0.045	0.112		0.026	0.278		-0.021	0.375
Area right frontal	0.065	0.024		0.018	0.461		0.02	0.396
Area left parietal	0.02	0.354		0.008	0.641		-0.019	0.276
Area right parietal	-0.026	0.227		-0.028	0.122		0.024	0.176
Area left temporal	0.059	0.005		0.039	0.03		0.005	0.764
Area right temporal	0.055	0.011		0.041	0.027		0.033	0.063
Area left occipital	0	0.996		0.004	0.777		-0.017	0.176
Area right occipital	-0.022	0.165		-0.014	0.305		-0.003	0.844
Area left cingulate	-0.013	0.261		-0.007	0.459		0.003	0.759
Area right cingulate	0.01	0.363		0.011	0.237		0.022	0.015
Significant associations are highlighted in red for easier identification
Other than these brain phenotypes, all regression models also included as confounders: Scanner, age, sex, age*sex, ICV, X,Y,Z brain position, table position, head motion,
date attending scan and the first 10 population stratification PCs

## Sheet: ST4 - 1q21.1 dose
Supplemental table 4. Association between 1q21.1deletion and duplication carrier status and subcortical volumes (beta value and associated p value)
	1q21.1del v 1q21.1dup
Thalamus	-0.60 (.02)
Caudate	-0.54 (>.1)
Putamen	-1.02 (.0005)*
Pallidum	-0.65 (.03)
Hippocampus	-1.04 (.0003)*
Amygdala	-0.16 (>.1)
Accumbens	0.08 (>.1)
Significant associations (p< .05) are highlighted in red for easier indentification
* Significant after Bonferroni correction on the basis of 10 tests (p< .005)

## Sheet: ST5 - D-K Atlas
Supplemental table 5. Association between SZ CNV carrier status and gyri's (based on the Desikan-Killiani atlas) cortical thickness and surface area (beta value and associated p value)
		1q21.1del	(n=10)	1q21.1dup	(n=17)	NRXN1del	(n=11)	15q11.2del	(n=106)	16p13.11dup	(n=45)	16p12.1del	(n=13)
THICKNESS		Left	Right	Left	Right	Left	Right	Left	Right	Left	Right	Left	Right
	Banks	.722(.02)	.556(.08)	-.181(>.1)	-.087(>.1)	.355(>.1)	-.054(>.1)	.245(.01)	.205(.03)	.124(>.1)	-.082(>.1)	-.177(>.1)	-.574(.04)
	Caudal anterior cingulate	-.089(>.1)	.212(>.1)	.064(>.1)	.075(>.1)	.177(>.1)	.126(>.1)	-.171(.08)	-.178(.07)	.167(>.1)	-.104(>.1)	-.054(>.1)	-.001(>.1)
	Caudal middle frontal	.149(>.1)	.036(>.1)	-.132(>.1)	-.336(>.1)	.126(>.1)	.426(>.1)	.237(.01)	.232(.01)	.031(>.1)	.014(>.1)	.072(>.1)	-.067(>.1)
	Cuneus	-.351(>.1)	-.629(.05)	-.077(>.1)	.210(>.1)	.071(>.1)	-.137(>.1)	-.010(>.1)	.068(>.1)	-.029(>.1)	.065(>.1)	-.330(>.1)	-.012(>.1)
	Etorhinal	-.150(>.1)	.016(>.1)	-.068(>.1)	.180(>.1)	.081(>.1)	.333(>.1)	.176(.07)	.351(.0003)	.019(>.1)	-.098(>.1)	-.437(>.1)	-.029(>.1)
	Fusiform	-.508(>.1)	-.243(>.1)	-.217(>.1)	.114(>.1)	.022(>.1)	.138(>.1)	.267(.006)	.382(.00008)	.171(>.1)	-.091(>.1)	-.040(>.1)	-.027(>.1)
	Inferior parietal	-.042(>.1)	.122(>.1)	-.138(>.1)	-.173(>.1)	.357(>.1)	.159(>.1)	.281(.003)	.345(.0002)	.071(>.1)	.076(>.1)	.024(>.1)	-.103(>.1)
	Inferior temporal	-.256(>.1)	.031(>.1)	-.234(>.1)	'-.005(>.1)	.453(>.1)	-.325(>.1)	.114(>.1)	.236(.01)	.265(.07)	.107(>.1)	.252(>.1)	.096(>.1)
	Isthmus	.173(>.1)	.210(>.1)	.550(.02)	.367(>.1)	.144(>.1)	.085(>.1)	.294(.003)	.091(>.1)	-.020(>.1)	-.231(>.1)	.044(>.1)	-.289(>.1)
	Lateral occipital	-.618(.05)	-.677(.03)	-.265(>.1)	.332(>.1)	.528(.08)	.231(>.1)	.188(.05)	.183(.06)	.116(>.1)	.066(>.1)	.091(>.1)	.281(>.1)
	Lateral orbitofrontal	.114(>.1)	.248(>.1)	.148(>.1)	.312(>.1)	-.119(>.1)	.006(>.1)	.153(>.1)	.123(>.1)	.082(>.1)	-.079(>.1)	.171(>.1)	-.102(>.1)
	Lingual	.074(>.1)	-.430(>.1)	.026(>.1)	.209(>.1)	.307(>.1)	-.184(>.1)	.053(>.1)	.157(>.1)	-.068(>.1)	-.113(>.1)	-.408(>.1)	-.055(>.1)
	Medial orbitofrontal	-.129(>.1)	.093(>.1)	-.096(>.1)	.305(>.1)	.035(>.1)	.486(>.1)	.133(>.1)	.172(.08)	.065(>.1)	.050(>.1)	-.135(>.1)	-.042(>.1)
GYRI	Middle temporal	.196(>.1)	.188(>.1)	-.241(>.1)	.217(>.1)	.287(>.1)	.260(>.1)	.319(.001)	.287(.003)	.200(>.1)	.093(>.1)	.162(>.1)	-.359(>.1)
	Parahippocampal	-.608(.05)	-.508(>.1)	.186(>.1)	.597(.01)	.571(.06)	.509(.09)	.031(>.1)	.063(>.1)	.269(.07)	.124(>.1)	-.221(>.1)	-.008(>.1)
	Paracentral	.058(>.1)	-.187(>.1)	-.410(.08)	-.270(>.1)	.204(>.1)	.196(>.1)	.038(>.1)	.088(>.1)	.013(>.1)	.020(>.1)	.328(>.1)	.244(>.1)
	Pars opercularis	.019(>.1)	-.103(>.1)	.013(>.1)	.171(>.1)	.356(>.1)	.296(>.1)	.247(.01)	.271(.005)	-.027(>.1)	-.076(>1)	-.155(>.1)	-.093(>.1)
	Pars orbitalis	.123(>.1)	-.117(>.1)	-.187(>.1)	-.176(>.1)	-.017(>.1)	.143(>.1)	.186(.05)	.297(.002)	.001(>.1)	-.082(>.1)	.054(>.1)	-.140(>.1)
	Pars triangularis	.402(>.1)	.231(>.1)	-.111(>.1)	.286(>.1)	-.048(>.1)	.275(>.1)	.248(.01)	.275(.004)	-.012(>.1)	-.136(>.1)	.096(>.1)	-.177(>.1)
	Pericalcarine	-.271(>.1)	-.437(>.1)	.118(>.1)	.178(>.1)	.253(>.1)	-.271(>.1)	.022(>.1)	-.050(>.1)	-.133(>.1)	-.028(>.1)	.121(>.1)	-.092(>.1)
	Postcentral	.188(>.1)	-.112(>.1)	-.371(>.1)	-.079(>.1)	.279(>.1)	.217(>.1)	.541(1x10-8)	.418(.00001)	-.144(>.1)	-.118(>.1)	.101(>.1)	-.082(>.1)
	Posterior cingulate	-.326(>.1)	.091(>.1)	.029(>.1)	.002(>.1)	.347(>.1)	.197(>.1)	.182(.06)	.012(>.1)	-.011(>.1)	-.144(>.1)	.119(>.1)	-.181(>.1)
	Precentral	.156(>.1)	.094(>.1)	-.506(.03)	-.098(>.1)	.169(>.1)	.214(>.1)	.140(>.1)	.152(>.1)	-.101(>.1)	-.077(>.1)	-.056(>.1)	-.222(>.1)
	Precuneus	.185(>.1)	-.235(>.1)	-.079(>.1)	-.210(>.1)	.428(>.1)	.400(>.1)	.322(.0007)	.316(.0009)	.116(>.1)	.068(>.1)	.182(>.1)	.105(>.1)
	Rostral anteriorcingulate	-.295(>.1)	.104(>.1)	.354(>.1)	-.001(>.1)	.082(>.1)	.335(>.1)	.036(>.1)	.141(>.1)	-.143(>.1)	-.141(>.1)	-.030(>.1)	.146(>.1)
	Rostral middle frontal	.298(>.1)	.044(>.1)	-.334(>.1)	-.035(>.1)	.354(>.1)	.312(>.1)	.351(.0002)	.415(.00001)	.084(>.1)	-.207(>.1)	-.102(>.1)	-.124(>.1)
	Superior frontal	.246(>.1)	-.043(>.1)	-.165(>.1)	.061(>.1)	.371(>.1)	.326(>.1)	.220(.01)	.287(.002)	-.023(>.1)	-.013(>.1)	-.131(>.1)	-.014(>.1)
	Superior pariental	.219(>.1)	.070(>.1)	-.088(>.1)	-.002(>.1)	.497(.09)	.399(>.1)	.340(.0004)	.340(.0003)	-.034(>.1)	-.001(>.1)	-.008(>.1)	-.289(>.1)
	Superior temporal	.029(>.1)	.201(>.1)	-.383(>.1)	-.040(>.1)	.274(>.1)	.378(>.1)	.084(>.1)	.187(.04)	.149(>.1)	.088(>.1)	-.233(>.1)	-.164(>.1)
	Supramarginal	.470(>.1)	<.001(>.1)	-.046(>.1)	-.140(>.1)	.229(>.1)	.241(>.1)	.205(.03)	.178(.06)	-.039(>.1)	-.089(>.1)	.037(>.1)	.012(>.1)
	Frontal pole	.152(>.1)	-.322(>.1)	.090(>.1)	.143(>.1)	.171(>.1)	.399(>.1)	.226(.02)	.159(>.1)	-.025(>.1)	-.083(>.1)	.217(>.1)	-.209(>.1)
	Tranverse temporal	-.090(>.1)	-.245(>.1)	-.449(.07)	-.184(>.1)	.596(.05)	.369(>.1)	.085(>.1)	.259(.01)	-.197(>.1)	-.181(>.1)	-.020(>.1)	-.148(>.1)
	Insula	-.617(.05)	-.538(.09)	-.215(>.1)	.205(>.1)	.121(>.1)	.358(>.1)	.312(.002)	.289(.003)	.058(>.1)	-.107(>.1)	-.067(>.1)	-.069(>.1)
SURFACE AREA		Left	Right	Left	Right	Left	Right	Left	Right	Left	Right	Left	Right
	Banks	-.349(>.1)	-.889(.002)	.196(>.1)	.482(.02)	-.514(.06)	-.432(>.1)	.097(>.1)	-.109(>.1)	-.179(>.1)	.059(>.1)	-.208(>.1)	-.344(>.1)
	Caudal anterior cingulate	-.597(.04)	-.450(>.1)	.321(>.1)	.336(>.1)	-.318(>.1)	.162(>.1)	-.168(.06)	-.306(.0009)	.273(.05)	-.162(>.1)	-.342(>.1)	-.725(.006)
	Caudal middle frontal	-.560(.03)	-.993(.0002)	-.001(>.1)	.289(>.1)	-.317(>.1)	-.285(>.1)	-.104(>.1)	-.127(>.1)	-.011(>.1)	-.044(>.1)	-.173(>.1)	-.515(.03)
	Cuneus	-.399(>.1)	-.285(>.1)	.172(>.1)	.478(.02)	.113(>.1)	.137(>.1)	-.180(.04)	-.199(.02)	-.008(>.1)	.084(>.1)	-.207(>.1)	-.002(>.1)
	Etorhinal	-.706(.02)	-.555(.06)	.039(>.1)	-.151(>.1)	-.161(>.1)	-.210(>.1)	-.156(.09)	-.127(>.1)	.211(>.1)	.341(.01)	-.038(>.1)	-.155(>.1)
	Fusiform	-.644(.008)	-.494(.04)	.076(>.1)	-.221(>.1)	-.243(>.1)	-.410(.07)	-.191(.01)	.014(>.1)	-.225(.05)	-.062(>.1)	.198(>.1)	-.243(>.1)
	Inferior parietal	-.090(>.1)	-.570(.02)	-.094(>.1)	-.216(>.1)	-.401(>.1)	-.328(>.1)	.005(>.1)	-.102(>.1)	-.386(.002)	-.080(>.1)	.091(>.1)	.125(>.1)
	Inferior temporal	-.316(>.1)	-.854(.0004)	.034(>.1)	-.128(>.1)	-.457(.05)	-.234(>.1)	-.125(>.1)	.018(>.1)	-.130(>.1)	-.161(>.1)	-.069(>.1)	-.014(>.1)
	Isthmus	-.045(>.1)	-.389(>.1)	-.517(.008)	-.559(.005)	-.114(>.1)	-.184(>.1)	-.055(>.1)	.237(.003)	-.098(>.1)	-.188(>.1)	-.123(>.1)	.176(>.1)
	Lateral occipital	-.472(.07)	-.529(.04)	.004(>.1)	.004(>.1)	-.397(>.1)	.159(>.1)	-.149(.06)	-.143(.07)	-.314(.01)	-.124(>.1)	-.083(>.1)	.066(>.1)
	Lateral orbitofrontal	-.758(.001)	-.635(.01)	-.064(>.1)	.096(>.1)	-.374(.08)	-.169(>.1)	-.118(.09)	-.124(>.1)	.025(>.1)	.011(>.1)	-.042(>.1)	.137(>.1)
	Lingual	-.165(>.1)	-.138(>.1)	-.125(>.1)	.150(>.1)	.115(>.1)	.182(>.1)	-.116(>.1)	-.009(>.1)	-.205(>.1)	-.233(.08)	.057(>.1)	-.220(>.1)
GYRI	Medial orbitofrontal	-.353(>.1)	-.498(.02)	.392(.03)	.100(>.1)	-.410(.07)	-.208(>.1)	-.077(>.1)	-.060(>.1)	.148(>.1)	-.157(>.1)	.076(>.1)	.118(>.1)
	Middle temporal	-.309(>.1)	-.840(.0002)	.049(>.1)	.100(>.1)	-.495(.03)	-.363(.09)	.037(>.1)	.012(>.1)	-.088(>.1)	-.162(>.1)	-.188(>.1)	-.132(>.1)
	Parahippocampal	-.357(>.1)	.318(>.1)	-.282(>.1)	.069(>.1)	-.247(>.1)	-.304(>.1)	-.253(.003)	-.123(>.1)	-.042(>.1)	-.092(>.1)	.183(>.1)	-.239(>.1)
	Paracentral	-.624(.02)	-.309(>.1)	-.089(>.1)	.103(>.1)	-.124(>.1)	.214(>.1)	-.189(.02)	-.171(.03)	-.044(>.1)	-.047(>.1)	-.440(.05)	-.384(>.1)
	Pars opercularis	-.699(.02)	-.790(.006)	.578(.01)	.465(.03)	.330(>.1)	.228(>.1)	-.185(.04)	.010(>.1)	-.192(>.1)	.034(>.1)	-.175(>.1)	-.186(>.1)
	Pars orbitalis	-.543(.03)	-.806(.002)	.097(>.1)	-.238(>.1)	-.153(>.1)	-.399(>.1)	-.295(.0002)	-.397(8x10-7)	.091(>.1)	-.170(>.1)	-.223(>.1)	.015(>.1)
	Pars triangularis	-.135(>.1)	-.875(.002)	.391(.07)	.332(>.1)	.172(>.1)	-.050(>.1)	-.289(.001)	-.056(>.1)	.029(>.1)	.015(>.1)	-.041(>.1)	-.140(>.1)
	Pericalcarine	-.066(>.1)	-.261(>.1)	.070(>.1)	.191(>.1)	-.047(>.1)	-.066(>.1)	-.172(.07)	-.201(.03)	.008(>.1)	.014(>.1)	-.540(.04)	-.235(>.1)
	Postcentral	-.208(>.1)	-.196(>.1)	-.258(>.1)	-.368(.04)	-.097(>.1)	.002(>.1)	-.126(.08)	-.130(.08)	.074(>.1)	-.032(>.1)	-.176(>.1)	.184(>.1)
	Posterior cingulate	-.433(>.1)	-.640(.01)	.193(>.1)	.352(.08)	-.197(>.1)	-.095(>.1)	-.107(>.1)	-.213(.01)	.069(>.1)	-.012(>.1)	-.201(>.1)	-.372(>.1)
	Precentral	-.531(.02)	-.429(.07)	-.096(>.1)	-.050(>.1)	.011(>.1)	-.133(>.1)	.002(>.1)	-.078(>.1)	-.075(>.1)	-.107(>.1)	-.393(.06)	-.381(.07)
	Precuneus	-.225(>.1)	-.094(>.1)	-.055(>.1)	.153(>.1)	-.205(>.1)	-.182(>.1)	-.152(.04)	-.031(>.1)	.003(>.1)	.046(>.1)	-.142(>.1)	-.088(>.1)
	Rostral anteriorcingulate	-.388(>.1)	-.526(.06)	.015(>.1)	-.029(>.1)	.016(>.1)	-.141(>.1)	-.084(>.1)	-.291(.0007)	.050(>.1)	-.106(>.1)	-.241(>.1)	-.401(>.1)
	Rostral middle frontal	-.910(.00007)	-.770(.0009)	.515(.003)	.543(.002)	-.368(.09)	-.051(>.1)	-.221(.002)	-.235(.001)	.012(>.1)	.086(>.1)	-.205(>.1)	-.049(>.1)
	Superior frontal	-1.173(1x10-7)	-.742(.0008)	.280(.09)	.500(.003)	-.232(>.1)	-.442(.03)	.046(>.1)	-.060(>.1)	.118(>.1)	.002(>.1)	-.351(.07)	-.233(>.1)
	Superior pariental	-.553(.03)	-.019(>.1)	-.077(>.1)	.075(>.1)	<.001(>.1)	-.166(>.1)	-.289(.0004)	-.096(>.1)	-.116(>.1)	.049(>.1)	-.101(>.1)	-.447(.05)
	Superior temporal	'-.785(.0008)	-.482(.04)	.234(>.1)	.573(.001)	-.160(>.1)	-.229(>.1)	-.005(>.1)	.034(>.1)	.065(>.1)	.028(>.1)	-.085(>.1)	-.023(>.1)
	Supramarginal	-.630(.01)	-.188(>.1)	.188(>.1)	.302(>.1)	-.116(>.1)	-.287(>.1)	-.125(>.1)	.022(>.1)	.080(>.1)	-.074(>.1)	.109(>.1)	.203(>.1)
	Frontal pole	-.245(>.1)	-.401(>.1)	.348(>.1)	.604(.005)	-.202(>.1)	-.070(>.1)	.002(>.1)	-.035(>.1)	-.235(.07)	-.414(.002)	-.364(>.1)	-.274(>.1)
	Tranverse temporal	-.653(.02)	-.560(.04)	.286(>.1)	.637(.004)	.212(>.1)	.300(>.1)	.081(>.1)	.099(>.1)	.360(.009)	.1228(>.1)	.038(>.1)	.512(.04)
	Insula	-.402(>.1)	-.068(>.1)	-.087(>.1)	-.201(>.1)	.367(>.1)	.040(>.1)	.030(>.1)	.106(>.1)	-.051(>.1)	.134(>.1)	-.233(>.1)	-.251(>.1)
Significant associations (p< .05) are highlighted in red for easier indentification

## Sheet: ST6 1q21.1 dose
Supplemental table 6. Association between 1q21.1deletion and duplication carrier status and and lobes' surface area (beta value and associated p value)
		1q21.1del	v 1q21.1dup
SURFACE AREA		Left	Right
	Fontal	.881(.00002)*	.885(.00002)*
	Parietal	.405(>.1)	-.584(.0004)*
	Temporal	.621(.009)	.729(.001)*
	Occipital	.438(>.1)	.455(>.1)
	Cingulate	.314(>.1)	.715(.018)
Significant associations highlighted in red for easier identification
* Significant after Bonferroni correction based on 10 tests (p<.005)
